# Supplementary material for: The Combined Effects of Topography and Stiffness on Neuronal Differentiation and Maturation Using a Hydrogel Platform
Source: Cells. 2023 Mar 18;12(6):934. doi: 10.3390/cells12060934 (PMC10047827; doi:10.3390/cells12060934)
Supplement: Supplementary file 1 [file cells-12-00934-s001.zip]

Archive with 1 entries (1 files):
- cells-2209237-supplementary.pdf
